# Supplementary material for: Frailty Syndrome as a Transition from Compensation to Decompensation: Application to the Biomechanical Regulation of Gait
Source: Int J Environ Res Public Health. 2023 May 30;20(11):5995. doi: 10.3390/ijerph20115995 (PMC10253052; doi:10.3390/ijerph20115995)
Supplement: Supplementary file 1 [file ijerph-20-05995-s001.zip]

Archive with 1 entries (1 files):
- ijerph-2095577-supplementary.pdf
